# Supplementary material for: KPT‐330 and Y219 exert a synergistic antitumor effect in triple‐negative breast cancer through inhibiting NF‐κB signaling
Source: FEBS Open Bio. 2023 Mar 20;13(4):751–62. doi: 10.1002/2211-5463.13588 (PMC10068319; doi:10.1002/2211-5463.13588)
Supplement: Supplementary file 3 — Table S1. Details of the oligonucleotides used in this study. Table S2. The IC50 of KPT‐330 and Y219 in different cell lines. Table S3. The data of the combination index (Fig. 1D). [file FEB4-13-751-s001.xlsx]

## Sheet: TableS1
TableS1. Details of the oligonucleotides used in this study
Gene	Forward Primer（5'-3')	Reverse Primer（5'-3')
ICAM1	CCGTTGCCTAAAAAGGAGTTGC	TGGCAGCGTAGGGTAAGGTTC
TNF-a	TCTACTCCCAGGTCCTCTTCAAG	AGGAAGACCCCTCCCAGATAGA
VEGF	GGAGGGCAGAATCATCACGA	GCTCATCTCTCCTATGTGCTGG
IL-6	GTAGTGAGGAACAAGCCAGAGC	TACATTTGCCGAAGAGCCCT
Actin	CTGGAACGGTGAAGGTGACA	AAGGGACTTCCTGTAACAATGCA

## Sheet: Table S2
	Table S2. The IC50 of KPT-330 and Y219 in different cell lines
	IC50（nM）
		MDA-MB-231	4T1	HCC-1937	MCF-10A
	KPT-330	85.18±3.42	217.67±11.66	144.35±8.85	736.90±30.76
	Y219	20.09±4.5	30.63±4.09	24.32±1.73	40.21±6.69

## Sheet: TableS3
Table S3. The data of the combination index (Figure 1D)
MDA-MB-231
CI data for Non-Constant Combo: Y219 1 nM+KPT-330					CI data for Non-Constant Combo: Y219 2 nM+KPT-330					CI data for Non-Constant Combo: Y219 4 nM+KPT-330					CI data for Non-Constant Combo: Y219 6 nM+KPT-330
Dose Y219 (nM)	Dose KPT-330 (nM)	Effect (Fa)	CI		Dose Y219 (nM)	Dose KPT-330 (nM)	Effect (Fa)	CI		Dose Y219 (nM)	Dose KPT-330 (nM)	Effect (Fa)	CI		Dose Y219 (nM)	Dose KPT-330 (nM)	Effect (Fa)	CI
1	500	0.99	11.5863		2	500	0.87	88.27		4	500	0.87	3.3428		6	500	0.87	31.2576
1	333.333	0.85	1.4148		2	333.333	0.85	13.54		4	333.333	0.85	1.7476		6	333.333	0.85	9.9435
1	222.222	0.87	1.1027		2	222.222	0.84	6.47		4	222.222	0.84	1.2437		6	222.222	0.84	1.6173
1	148.148	0.77	0.7667		2	148.148	0.83	1.4872		4	148.148	0.81	0.7862		6	148.148	0.83	0.7894
1	98.7654	0.62	0.9234		2	98.7654	0.72	0.6192		4	98.7654	0.73	0.7441		6	98.7654	0.77	0.4887
1	65.8436	0.47	1.0247		2	65.8436	0.59	0.7556		4	65.8436	0.58	0.8123		6	65.8436	0.62	0.6127
1	43.8957	0.29	1.2759		2	43.8957	0.39	0.9374		4	43.8957	0.39	0.9943		6	43.8957	0.52	0.3892
1	29.2638	0.17	1.6214		2	29.2638	0.17	1.6269		4	29.2638	0.28	1.1864		6	29.2638	0.4	0.4911
HCC-1937
CI data for Non-Constant Combo: Y219 1 nM					CI data for Non-Constant Combo: Y219 2 nM					CI data for Non-Constant Combo: Y219 4 nM					CI data for Non-Constant Combo: Y219 6 nM
Dose Y219 (nM)	Dose KPT-330 (nM)	Effect (Fa)	CI		Dose Y219 (nM)	Dose KPT-330 (nM)	Effect (Fa)	CI		Dose Y219 (nM)	Dose KPT-330 (nM)	Effect (Fa)	CI		Dose Y219 (nM)	Dose KPT-330 (nM)	Effect (Fa)	CI
1	1000	0.87	1.3015		2	1000	0.86	1.41259		4	1000	0.84	1.6428		6	1000	0.85	1.577
1	500	0.76	1.2174		2	500	0.8	1.0261		4	500	0.8	1.0691		6	500	0.83	0.9466
1	250	0.64	0.9969		2	250	0.63	1.0712		4	250	0.64	1.1089		6	250	0.71	0.9169
1	125	0.37	1.2755		2	125	0.45	1.0367		4	125	0.55	0.8463		6	125	0.66	0.6571
1	62.5	0.29	0.9086		2	62.5	0.28	1.0508		4	62.5	0.25	1.422		6	62.5	0.59	0.5431
1	31.25	0.13	1.1268		2	31.25	0.18	0.9844		4	31.25	0.1	2.171		6	31.25	0.5	0.5243
1	15.625	0.01	5.5299		2	15.625	0.12	0.9284		4	15.625	0.04	3.258		6	15.625	0.33	0.7103
1	7.8125	0.01	3.404		2	7.8125	0.05	1.3712		4	7.8125	0.01	5.3033		6	7.8125	0.24	0.853
4T1
CI data for Non-Constant Combo: Y219 1 nM					CI data for Non-Constant Combo: Y219 2 nM					CI data for Non-Constant Combo: Y219 4 nM					CI data for Non-Constant Combo: Y219 6 nM
Dose Y219 (nM)	Dose KPT-330 (nM)	Effect (Fa)	CI		Dose Y219 (nM)	Dose KPT-330 (nM)	Effect (Fa)	CI		Dose Y219 (nM)	Dose KPT-330 (nM)	Effect (Fa)	CI		Dose Y219 (nM)	Dose KPT-330 (nM)	Effect (Fa)	CI
1	1000	0.99	0.7926		2	1000	0.99	0.4127		4	1000	0.99	0.4345		6	1000	0.99	0.3894
1	500	0.98	0.40599		2	500	0.98	0.4215		4	500	0.99	0.3042		6	500	0.95	0.7259
1	250	0.9	0.7264		2	250	0.9	0.7631		4	250	0.96	0.4817		6	250	0.97	0.3847
1	125	0.77	0.8724		2	125	0.84	0.723		4	125	0.93	0.4879		6	125	0.95	0.3891
1	62.5	0.62	0.90574		2	62.5	0.74	0.7257		4	62.5	0.85	0.5853		6	62.5	0.92	0.3985
1	31.25	0.47	0.8929		2	31.25	0.89	0.2945		4	31.25	0.58	0.9776		6	31.25	0.86	0.4729
1	15.625	0.32	0.9063		2	15.625	0.39	0.9019		4	15.625	0.4	1.1537		6	15.625	0.64	0.7456
1	7.8125	0.17	1.0472		2	7.8125	0.18	1.2459		4	7.8125	0.28	1.2691		6	7.8125	0.6	0.6984
